# Supplementary material for: Identification of Key Molecular Pathways and Associated Genes as Targets to Overcome Radiotherapy Resistance Using a Combination of Radiotherapy and Immunotherapy in Glioma Patients
Source: Int J Mol Sci. 2024 Mar 6;25(5):3076. doi: 10.3390/ijms25053076 (PMC10931693; doi:10.3390/ijms25053076)
Supplement: Supplementary file 1 [file ijms-25-03076-s001.zip]

Archive with 1 entries (1 files):
- ijms-2877755-supplementary.pdf
